# Supplementary material for: The Effectiveness of Assistive Technologies for Older Adults and the Influence of Frailty: Systematic Literature Review of Randomized Controlled Trials
Source: JMIR Aging. 2022 Apr 4;5(2):e31916. doi: 10.2196/31916 (PMC9016506; doi:10.2196/31916)
Supplement: Multimedia Appendix 4 [file aging_v5i2e31916_app4.xlsx]

## Sheet: Tabelle1
Multimedia Appendix 4: Excluded full texts
Title	Authors	Year	DOI/NCT Nr.	Reason for exclusion
My-active and healthy ageing (My-AHA): An ICT platform to detect frailty risk and propose intervention	A. Vercelli; I. Rainero; H. De Rosario; M. Summers; R. Wieching; G. Aumayr; S. Bandelow; L. Ciferri; M. Bazzani	2017	10.23919/SOFTCOM.2017.8115505	Study protocol without full publication
Assistive devices: an effective strategy in non-pharmacological treatment for hand osteoarthritis-randomized clinical trial	Amaral, DS; Duarte, ALBP; Barros, SS; Cavalcanti, SV; Ranzolin, A; Leite, VMM; Dantas, AT; Oliveira, ASCRC; Santos, PS; Silva, JCA; Marques, CDL	2018	10.1007/s00296-017-3892-1	Patient population too young
Evaluating the effectiveness of a memory aid system	Bayen, UJ; Dogangün, A; Grundgeiger, T; Haese, A; Stockmanns, G; Ziegler, J	2013	10.1159/000339096	Different study design
Personal health records: a randomized trial of effects on elder medication safety	Chrischilles, EA; Hourcade, JP; Doucette, W; Eichmann, D; Gryzlak, B; Lorentzen, R; Wright, K; Letuchy, E; Mueller, M; Farris, K; Levy, B	2014	10.1136/amiajnl-2013-002284	Other intervention
Acceptability Among Community Healthcare Nurses of Intelligent Wireless Sensor-system Technology for the Rapid Detection of Health Issues in Home-dwelling Older Adults.	Cohen, Christine; Kampel, Thomas; Verloo, Henk	2017	10.2174/1874434601711010054	Other intervention, different study design
Effect of a tailored assistive technology intervention on older adults and their family caregiver: a pragmatic study protocol	Demers, L; Mortenson, WB; Fuhrer, MJ; Jutai, JW; Plante, M; Mah, J; DeRuyter, F	2016	10.1186/s12877-016-0269-3	Other intervention
Nurse Care Coordination and Technology Effects on Health Status of Frail Older Adults via Enhanced Self-Management of Medication.	Dorman Marek, Karen; Stetzer, Frank; Ryan, Polly A.; Denison Bub, Linda; Adams, Scott J.; Schlidt, Andrea; Lancaster, Rachelle; O'Brien, Anne-Marie	2013	10.1097/NNR.0b013e318298aa55	Different study design (device not tested separately from the nurse care coordination)
Low vision, ADL and hearing assistive device use among older persons with visual impairments	Eklund, K; Dahlin-Ivanoff, S	2007	10.1080/17483100701714717	Other intervention
A randomized control trial feasibility evaluation of an mHealth intervention for wheelchair skill training among middle-aged and older adults.	Giesbrecht, Edward M; Miller, William C	2017	10.7717/peerj.3879	Other intervention
Rehab on Wheels: A Pilot Study of Tablet-Based Wheelchair Training for Older Adults.	Giesbrecht, Edward Mark; Miller, William C; Jin, Boyang Tom; Mitchell, Ian M; Eng, Janice J	2015	10.2196/rehab.4274	Other intervention
Prolonged Walking with a Wearable System Providing Intelligent Auditory Input in People with Parkinson's Disease.	Ginis, Pieter; Heremans, Elke; Ferrari, Alberto; Dockx, Kim; Canning, Colleen G; Nieuwboer, Alice	2017	10.3389/fneur.2017.00128	Different setting
Smart grab bars: a potential initiative to encourage bath grab bar use in community dwelling older adults	Guitard, P; Sveistrup, H; Fahim, A; Leonard, C	2013	10.1080/10400435.2012.732654	Different setting
The effect of an information and communication technology (ICT) on older adults' quality of life: study protocol for a randomized control trial	Gustafson, DH; McTavish, F; Mahoney, JE; Johnson, RA; Lee, JD; Quanbeck, A; Atwood, AK; Isham, A; Veeramani, R; Clemson, L; Shah, Dhavan	2015	10.1186/s13063-015-0713-2	Study protocol without full publication
Impact of Hearing Aid Technology on Outcomes in Daily Life II: Speech Understanding and Listening Effort.	Johnson, Jani A.; Jingjing Xu; Cox, Robyn M.; Xu, Jingjing	2016	10.1097/AUD.0000000000000327	Different study design
Smartphone- and internet-assisted self-management and adherence tools to manage Parkinson's disease (SMART-PD): study protocol for a randomised controlled trial	Lakshminarayana, R; Wang, D; Burn, D; Chaudhuri, KR; Cummins, G; Galtrey, C; Hellman, B; Pal, S; Stamford, J; Steiger, M; Williams, A; SMART-PD Investigators	2014	10.1186/1745-6215-15-374	Patient population too young
Feasibility of blood pressure telemonitoring in patients with poor blood pressure control	McCant, F; McKoy, G; Grubber, J; Olsen, MK; Oddone, E; Powers, B; Bosworth, HB	2009	10.1258/jtt.2009.090202	Patient population too young
Evaluating the use of an assistive listening device for communication efficiency using the Diapix task: a pilot study	McInerney, M; Walden, P	2013	10.1159/000350490	Different setting
The effect of assistive technology consultation on personal care and longevity in assisted living.	Merchant, Christine	2010	Dissertation work	Other intervention
Rationale and design of the Medication adherence Improvement Support App For Engagement-Blood Pressure (MedISAFE-BP) trial	Morawski, K; Ghazinouri, R; Krumme, A; McDonough, J; Durfee, E; Oley, L; Mohta, N; Juusola, J; Choudhry, NK	2017	10.1016/j.ahj.2016.11.007	Patient population too young
Effects of an assistive technology intervention on older adults with disabilities and their informal caregivers: an exploratory randomized controlled trial	Mortenson, WB; Demers, L; Fuhrer, MJ; Jutai, JW; Lenker, J; DeRuyter, F	2013	10.1097/PHM.0b013e31827d65bf	Other intervention
Clinical Evaluation of a Wireless Monitoring Device to Reduce Falls in the Elderly and Others at High Risk of Falling		2005	NCT00249743	Study protocol without full publication
MD.2 Medication Dispenser Medication Adherence Study		2007	NCT00560001	Different study design (protocol for Dorman Marek et al. 2013)
Validation and Optimization of the Individual Benefits of Locating Systems in Dementia Care		2016	NCT02893800	Different study design
A Comprehensive Fall Prevention System for Memory Care		2018	NCT03685240	Study protocol without full publication, different study design
A randomized control trial of an assistive technology for cognition to support activities of daily living after brain injury	O'Neill, B; Best, C; O'Neill, L; Bowers, N; Gillespie, A	2016	10.3109/02699052.2016.1162060	Different setting
Efficacy of a micro-prompting technology in reducing support needed by people with severe acquired brain injury in activities of daily living: a randomized control trial	O'Neill, B; Best, C; O'Neill, L; Ramos, SDS; Gillespie, A	2018	10.1097/HTR.0000000000000358	Different setting
Alladin project: a technology platform for the assisted living of dementia elderly individuals and their carers	Sáez, I; Oliveras, M; Ciudad, MJ; Fort, I; Llopart, JR; Haritou, M	2011	10.1016/j.eurger.2011.06.002	Study protocol without full publication (poster abstract)
Using artificial intelligence on mobile devices to measure and maximize medication adherence in CNS trials	Shafner, L; Hanina, A; Kalali, A	2016	10.1038/npp.2016.242	Patient population too young
Differences in outcomes between the JoyBar control and standard wheelchair joystick control on two maneuverability tasks: a pilot study	Smith, EM; Fuller, D; Mahmood, H; Miller, WC	2018	10.1080/17483107.2017.1344885	Different setting, patient population too young
Effectiveness of Physio Acoustic Sound (PAS) therapy in demented nursing home residents with nocturnal restlessness: study protocol for a randomized controlled trial	van Os, AJ; Aziz, L; Schalkwijk, D; Schols, JM; de Bie, RA	2012	10.1186/1745-6215-13-34	Study protocol without full publication
User-Oriented Evaluation of a Robotic Rollator That Provides Navigation Assistance in Frail Older Adults with and without Cognitive Impairment.	Werner, Christian; Moustris, George P.; Tzafestas, Costas S.; Hauer, Klaus	2018	10.1159/000484663	Other intervention
Effects of assistive technology on functional decline in people aging with a disability	Wilson, DJ; Mitchell, JM; Kemp, BJ; Adkins, RH; Mann, W	2009	10.1080/10400430903246068	Patient population too young
Speech perception enhancement in elderly hearing aid users using an auditory training program for mobile devices.	Yu, Jyaehyoung; Jeon, Hanjae; Song, Changgeun; Han, Woojae	2017	10.1111/ggi.12678	Other intervention (training program)
